# Supplementary material for: Differences of in vitro immune responses between patent and pre-patent Litomosoides sigmodontis–infected mice are independent of the filarial antigenic stimulus used
Source: Parasitol Res. 2024 Oct 22;123(10):358. doi: 10.1007/s00436-024-08365-0 (PMC11496330; doi:10.1007/s00436-024-08365-0)
Supplement: Supplementary file 5 — Supplementary file3 (XLSX 12.2 KB) [file 436_2024_8365_MOESM3_ESM.xlsx]

## Sheet: Tabelle1
Table S1
	no of eosinophils	no of monocytes	no of lymphocytes	no of neutrophils	no of PW cells	no of mLN cells
RANTES	not significant	not significant	not significant	not significant	not significant	r = -0.3656
						p = 0.0173
CCL17	not significant	not significant	not significant	not significant	not significant	not significant
CCL22	r = 0.4633	not significant	not significant	not significant	r = 0.3708	not significant
	p = 0.0020				p = 0.0156
IP-10	not significant	not significant	not significant	not significant	not significant	not significant
Eotaxin	r = 0.6061	r = 0.3780	not significant	not significant	r = 0.5004	not significant
	p < 0.0001	p = 0.0136			p = 0.0007
MIP-2	r =- 0.4137	not significant	not significant	not significant	r =-0.4047	not significant
	p = 0.0065				p = 0.0078
Granzyme B	r = 0.4913	r = 0.3888	r = 0.3402	not significant	r = 0.4467	r = 0.4640
	p = 0.0010	p = 0.0109	p = 0.0275		p = 0.0030	p = 0.0020
TGF-β	not significant	not significant	not significant	not significant	not significant	not significant
IL-5	not significant	not significant	not significant	not significant	not significant	not significant
